# Supplementary material for: Facial Gender-Confirmation Surgery: A Systematic Mapping Review of Surgical Growth and Outcome Gaps
Source: Medicina (Kaunas). 2026 Jul 6;62(7):1303. doi: 10.3390/medicina62071303 (PMC13413436; doi:10.3390/medicina62071303)
Supplement: Supplementary file 1 [file medicina-62-01303-s001.zip]

Archive with 1 entries (1 files):
- medicina-4382459-supplementary.pdf
